# Supplementary material for: Construction of a synthetic metabolic pathway for biosynthesis of 2,4-dihydroxybutyric acid from ethylene glycol
Source: Nat Commun. 2023 Apr 6;14:1931. doi: 10.1038/s41467-023-37558-x (PMC10079672; doi:10.1038/s41467-023-37558-x)
Supplement: Supplementary file 3 — Supplementary Data 1 [file 41467_2023_37558_MOESM3_ESM.xlsx]

## Sheet: Sheet1
	Supplementary data 1
	Codon-optimized gene sequences
	Gene	Enzyme name and source	DNA coding sequence
	Pc.tadH	D-threo-aldose 1-dehydrogenase from Paraburkholderia caryophylli	ATGTCTACCGATAGTTTACAACAGTTTCGTCGCCGTGTGGCAATTCCGGGTCCGGCTGGTTTTGGTGCAGCACCGCTGGGCAATCTGTTTAGCCGTGTTACCGATGAGGCCGCACAAGAAACTTTAAGTGCCGCATGGGGTGCTGGTATCCGCTACTTTGATACCGCACCGTTCTATGGCATGGGTCTGAGTGAACGCCGTCTGGGTCGCGCACTGGCCAGCTATCCGCGTGATGCCTTCGTGATTAGCACCAAAGTGGGTCGTTTACTGATCGCCGACGACAGTGTGCCGGAAACCCAGCACGGTTATGTTGGTGGTTTACCGTACCGCGTTGAATACGACTATACTGCCGATGGCGCCCGCCGTAGCATTGAAAGCTCTTTAGAACGTTTAGGTTTA…
	Pl.lgdA	Scyllo-inositol dehydrogenase from Paracoccus laeviglucosivorans 43P	ATGAGTAATGCCGAAAAAGCACTGGGCGTGGCTTTAATCGGTACCGGCTTTATGGGCAAATGCCATGCCATGGCATGGCGCAATGTGGCCACCGCATTTGGTGGTTTACCGCCGCGTTTAGAGGTGCTGGCAGATATGCCGGCAGATAAGGCACATTCTTTAGCAAGCAGCTTTGGCTTTGCCCGCGGTACCGCAGATTGGCGTGAAGCCGTTAATGATCCGGCAGTGGACGTGGTGAGCATTACCACCCCGAACGGCTTACATCGCGAAATGGCCGAAGCAGCACTGGCAGCTGGTAAACATGTTTGGCTGGAGAAGCCGATGGCTTTAAGTGTGGAAGATGCCCAAGCTATGGAAGCAGCCGCCCGTGCAAGCGATCGTCGCACCATCATCGGCTAC…
	Ps.fdh	D-threo-aldose 1-dehydrogenase from Pseudomonas sp. No.1143	ATGTCTTCTACTGAACCTGCTGCAGCAGCTGCTGGTCTGGCCATTCCGGCACTGGGTTATGGCGCCGCAAACGTGGGCAATTTATTTCGTGCACTGAGCGACGATGAAGCATGGGCCGTTCTGGAAGCAGCTTGGGATGCCGGCATTCGTTATTATGACACCGCCCCGCATTATGGTTTAGGTCTGAGCGAAAAGCGTCTGGGTGCATTTTTACAGACCAAGCCGCGCGACGAATTTGTGGTTAGCACCAAAGCTGGTCGTTTATTACGTCCTAATCCGGAACGCCGTCCGAGCGGTCTGGATACCGATAACGACTTTCACGTGCCGGATGATCTGCGCCGCGAATGGGATTTCACCGAACAAGGTATTCGCGCCAGTATTGCCGAGAGTCAAGAACGT…
	Ss.adh4	NAD(P)+-dependent alcohol dehydrogenase from Sulfolobus solfataricus P2	ATGGAGAACGTGAATATGGTGAAAAGCAAGGCCGCTTTACTGAAGAAATTCAGCGAACCGCTGAGCATCGAGGATGTGAACATTCCCGAACCGCAAGGTGAAGAAGTGCTGATCCGCATTGGTGGTGCTGGTGTGTGCCGCACCGATCTGCGTGTGTGGAAGGGCGTGGAAGCCAAACAAGGTTTCCGTTTACCGATCATTCTGGGCCATGAAAACGCCGGCACAATCGTTGAAGTGGGCGAGCTGGCAAAAGTGAAGAAGGGCGATAACGTGGTGGTGTACGCAACTTGGGGCGATTTAACTTGTCGCTATTGCCGCGAGGGTAAATTTAATATTTGTAAAAACCAAATTATCCCGGGCCAGACCACCAACGGTGGCTTTAGCGAGTACATGCTGGTG…
	Tt.lac11	Gluconolactonase from Thermogutta terrifontis	ATGCGCAAACTGCTTGGCAGCTCTGCCATCCACGTGCTGTCCCGTCGCACCGGTTATGGTATGTACTTCCTGATTCTGGCCCTGGGTGTCGCTACACAGGTTGTCTTTGGAGCAGAACCGAGTCAGAATCCGAGCGAAAAGGTGGCATGGATTGAACGCGCAGATCCCGGCCTCGACGATCTGATTGCTCCAGATGCGCAAGTGGAAGTGCTGGCAGAAGGTTTTGAGTGGAGCGAAGGTCCGGTATGGATTCCCGAAGGCGGCTACTTGCTGTTTAGCGATGTTCCGAAGAACACCATTTACCGCTGGAAAGAAGGTCAGGGGATTGACATCTTCCTGAAACCGTCGGGATATACCGGCTTTCGTGAACGTGGTGGTGAATCGGGCTCAAACGGCTTA…
	Tt.lac11v1	Gluconolactonase from Thermogutta terrifontis, variant 1 Δ1-38 aa	ATGGAACCGAGTCAGAATCCGAGCGAAAAGGTGGCATGGATTGAACGCGCAGATCCCGGCCTCGACGATCTGATTGCTCCAGATGCGCAAGTGGAAGTGCTGGCAGAAGGTTTTGAGTGGAGCGAAGGTCCGGTATGGATTCCCGAAGGCGGCTACTTGCTGTTTAGCGATGTTCCGAAGAACACCATTTACCGCTGGAAAGAAGGTCAGGGGATTGACATCTTCCTGAAACCGTCGGGATATACCGGCTTTCGTGAACGTGGTGGTGAATCGGGCTCAAACGGCTTAGCCCTGGATCGCCAAGGCCGCCTTCTGTTGTGTCAGCATGGTGATCGTCGTGTAGCTCGTTGGGAGAAAGGTTGCTTTATCACACTGGCAGACCAGTATGAGGGCAAACCG…
	Tt.lac11v2	Gluconolactonase from Thermogutta terrifontis, variant 2 Δ1-51 aa	atgGAACGCGCAGATCCCGGCCTCGACGATCTGATTGCTCCAGATGCGCAAGTGGAAGTGCTGGCAGAAGGTTTTGAGTGGAGCGAAGGTCCGGTATGGATTCCCGAAGGCGGCTACTTGCTGTTTAGCGATGTTCCGAAGAACACCATTTACCGCTGGAAAGAAGGTCAGGGGATTGACATCTTCCTGAAACCGTCGGGATATACCGGCTTTCGTGAACGTGGTGGTGAATCGGGCTCAAACGGCTTAGCCCTGGATCGCCAAGGCCGCCTTCTGTTGTGTCAGCATGGTGATCGTCGTGTAGCTCGTTGGGAGAAAGGTTGCTTTATCACACTGGCAGACCAGTATGAGGGCAAACCGCTGAATTCCCCGAATGACTTGGTAGTCAAGTCGAACGGC…
	Tt.lac11v3	Gluconolactonase from Thermogutta terrifontis, variant 3 Δ1-76 aa	atgTGGAGCGAAGGTCCGGTATGGATTCCCGAAGGCGGCTACTTGCTGTTTAGCGATGTTCCGAAGAACACCATTTACCGCTGGAAAGAAGGTCAGGGGATTGACATCTTCCTGAAACCGTCGGGATATACCGGCTTTCGTGAACGTGGTGGTGAATCGGGCTCAAACGGCTTAGCCCTGGATCGCCAAGGCCGCCTTCTGTTGTGTCAGCATGGTGATCGTCGTGTAGCTCGTTGGGAGAAAGGTTGCTTTATCACACTGGCAGACCAGTATGAGGGCAAACCGCTGAATTCCCCGAATGACTTGGTAGTCAAGTCGAACGGCGATATCTACTTCACGGATCCACCATATGGCATGACTCCTGAGGCCCAACGCGATCCCAATGCGCTCGGCTTTTGC…
	Ss.ilvD	Dihydroxy-acid dehydratase from Sulfolobus solfataricusP2	ATGCCGGCAAAATTAAATTCACCGAGCCGTTATCATGGTATTTACAATGCACCGCACCGCGCCTTCTTACGTAGCGTGGGTTTAACAGATGAGGAGATCGGCAAACCGCTGGTGGCAATCGCCACCGCATGGAGCGAAGCTGGTCCGTGTAATTTCCACACTTTAGCTTTAGCCCGTGTTGCCAAAGAGGGTACCAAGGAAGCTGGTCTGAGCCCTCTGGCATTCCCGACCATGGTGGTGAACGACAATATCGGCATGGGCAGCGAAGGCATGCGTTATTCTCTGGTGAGTCGCGATCTGATCGCCGATATGGTGGAGGCCCAGTTTAACGCCCACGCATTCGATGGCTTAGTGGGCATCGGCGGCTGCGATAAGACCACCCCGGGCATTTTAATGGCC…
	Xc.fucD	L-Fuconate dehydratase from Xanthomonas campestrispv. campestris str. ATCC 33913	atgCGTACCATTATCGCTTTAGAAACCCATGATGTTCGCTTTCCGACAAGCCGTGAGCTGGATGGCAGCGACGCAATGAACCCGGACCCGGACTATAGCGCCGCCTACGTTGTTCTGCGTACAGATGGCGCAGAAGATCTGGCCGGCTACGGTCTGGTGTTTACCATTGGTCGCGGCAACGATGTTCAGACAGCAGCCGTGGCAGCTTTAGCAGAACACGTGGTGGGTTTAAGCGTTGACAAGGTGATTGCCGATCTGGGTGCATTTGCACGCCGTTTAACCAATGATAGCCAACTGCGTTGGCTGGGTCCGGAAAAAGGCGTGATGCACATGGCCATCGGCGCCGTTATTAATGCCGCATGGGATCTGGCAGCACGCGCCGCAAATAAACCGCTGTGG…
