# Supplementary material for: Construction of a synthetic metabolic pathway for biosynthesis of 2,4-dihydroxybutyric acid from ethylene glycol
Source: Nat Commun. 2023 Apr 6;14:1931. doi: 10.1038/s41467-023-37558-x (PMC10079672; doi:10.1038/s41467-023-37558-x)
Supplement: Supplementary file 4 — Supplementary Data 2 [file 41467_2023_37558_MOESM4_ESM.xlsx]

## Sheet: Sheet1
	Supplementary data 2
	Primers and restriction enzymes used to clone genes coding for candidate genes into pET28a expression vector. Plasmids were constructed via PCR-restriction cloning or homologous recombination employing NEBuilder® HiFi DNA Assembly kit (New England Biolabs).
	pET28 vector	Cloning by	Flanking RE	Primer sequences (5' – 3') a
	Ec.fsaA	PCR restriction	NdeI	23	agatatCATATGGAACTGTATCTGGATACTTCAGAC
			EcoRI	24	agatatGAATTCTTAAATCGACGTTCTGCCAAACGC
	Ec.fsaA**	PCR restriction	NdeI	23	agatatCATATGGAACTGTATCTGGATACTTCAGAC
			EcoRI	24	agatatGAATTCTTAAATCGACGTTCTGCCAAACGC
	Ec.mdh5Q	PCR restriction	NdeI	19	agatatCATATGAAAGTCGCAGTCCTCGGC
			EcoRI	20	agatatGAATTCTTACTTATTAACGAACTCTTCGCCCAG
	Tt.lac11 (N-tag)	HiFi	Ndei	470	ctggtgccgcgcggcagcCATATGCGCAAACTGCTTGGC
			bamHi	471	gtcgacggagctcgaattcGGATCCTTAGAACCCCAGTCCTTTGG
	Tt.lac11 (C-tag)	HiFi	NcoI b	570	actttaagaaggagatataCCATGCGCAAACTGCTTGG
			HindIII	572	ggtgctcgagtgcggccgcAAGCTTGAACCCCAGTCCTTTGGTTTTC
	Tt.lac11v1 (C-tag)	HiFi	NcoI	571	actttaagaaggagatataCCATGGAACCGAGTCAGAATCC
			HindIII	572	ggtgctcgagtgcggccgcAAGCTTGAACCCCAGTCCTTTGGTTTTC
	Tt.lac11v2 (C-tag)	HiFi	NcoI	573	actttaagaaggagatataCCATGGAACGCGCAGATC
			HindIII	572	ggtgctcgagtgcggccgcAAGCTTGAACCCCAGTCCTTTGGTTTTC
	Tt.lac11v3 (C-tag)	HiFi	NcoI b	574	actttaagaaggagatataCCATGTGGAGCGAAGGTCC
			HindIII	572	ggtgctcgagtgcggccgcAAGCTTGAACCCCAGTCCTTTGGTTTTC
	Sc.ara1	PCR restriction	NdeI	153	cagcCATATGTCTTCTTCAGTAGCCTCAACCGAAAAC
			BamHI	154	gaattcGGATCCTTAATACTTTAAATTGTCCAAGTTTGG
	Sc.ara2	PCR restriction	NdeI	155	cagcCATATGGTTAATGAAAAAGTGAATCCATTCGAC
			EcoRI	156	agctcGAATTCTTATATCATTTCTGGATGAGGAATACC
	Pc.tadH	HiFi	NdeI	145	catcacagcagcggcctggtgccgcgcggcagcCATATGTCTACCGATAGTTTACAACAGTTTC
			EcoRI	146	tgcggccgcaagcttgtcgacggagctcGAATTCTTATGCCGGAACCGGTGCAC
	Pl.lgdA	HiFi	NdeI	147	catcacagcagcggcctggtgccgcgcggcagcCATATGAGTAATGCCGAAAAAGCAC
			EcoRI	148	tgcggccgcaagcttgtcgacggagctcGAATTCTTAAAAATTCACCGGCTG
	Ps.fdh	HiFi	NdeI	149	catcacagcagcggcctggtgccgcgcggcagcCATATGTCTTCTACTGAACCTGC
			EcoRI	150	tgcggccgcaagcttgtcgacggagctcGAATTCTTACGGGGTCGGAATTAAG
	Ss.adh4	HiFi	NdeI	151	catcacagcagcggcctggtgccgcgcggcagcCATATGGAGAACGTGAATATGGTG
			EcoRI	152	tgcggccgcaagcttgtcgacggagctcGAATTCTTACGGGGTGATAACTTG
	Bm-fdh	PCR restriction	NdeI	468	gcaggagcCATATGGATCTGAATCTGCAGGACAAGGTCGT
			HindIII	469	gcaggagcAAGCTTTCAGACGAGCGCACGATCGAGATGCGTAT
	Ec.ilvD	PCR restriction	NheI	25	agatatGCTAGCATGCCTAAGTACCGTTCCGCC
			EcoRI	26	agatatGAATTCTTAACCCCCCAGTTTCGATTTATCG
	Ss.ilvD	HiFi	NdeI	180	catcacagcagcggcctggtgccgcgcggcagcCATATGCCGGCAAAATTAAA
			EcoRI	181	tgcggccgcaagcttgtcgacggagctcGAATTCTTAAGCGGGACGG
	Xc.fucD	HiFi	NdeI	182	catcacagcagcggcctggtgccgcgcggcagcCATATGCGTACCATTATCGC
			EcoRI	183	tgcggccgcaagcttgtcgacggagctcGAATTCTTAGGCTTTGGCTT
	Pp.fucD	HiFi	Ndei	486	ctggtgccgcgcggcagccatATGAACAGTGCCCCCGAC
			bamHi	487	gtcgacggagctcgaattcggatccTCAGGAACGGTTGATGTCG
	Bj.tarD	HiFi	Ndei	339	ctggtgccgcgcggcagcCATATGTCCGTCCGCATCGTC
			bamHi	340	gtcgacggagctcgaattcggatccTTACTCCGCCAGCGCCTT
	Aa.araD	HiFi	Ndei	498	ctggtgccgcgcggcagccatATGTCGACTGATGCACTGGC
			bamHi	499	cggagctcgaattcggatccTCACATCACCGCGCCGAG
	Hh.araD	HiFi	Ndei	500	ctggtgccgcgcggcagccatATGAAAGCCAACTCTCCCG
			bamHi	501	cggagctcgaattcggatccTCAGGTGTAGACGCCGATG
	Ec.uxaA	HiFi	Ndei	482	ctggtgccgcgcggcagccatATGCAATACATCAAGATCCATGC
			bamHi	483	gtcgacggagctcgaattcggatccTTATAGCGTTACGCCGCTTTTG
	a. Restriction sites are underlined and codon start / stop sequences are in bold.
	b. Restriction sites lost after cloning process.
