# Supplementary material for: Construction of a synthetic metabolic pathway for biosynthesis of 2,4-dihydroxybutyric acid from ethylene glycol
Source: Nat Commun. 2023 Apr 6;14:1931. doi: 10.1038/s41467-023-37558-x (PMC10079672; doi:10.1038/s41467-023-37558-x)
Supplement: Supplementary file 5 — Supplementary Data 3 [file 41467_2023_37558_MOESM5_ESM.xlsx]

## Sheet: Sheet1
	Supplementary data 3
	Primers used for construction of plasmids for bioproduction efforts.
	Primer	Sequence (5’-3’) a
	Plasmid-construction primers
	209 (fw_xbai_pzs13)	taagca ctcgag tgtgtgaaattgttatccg
	222 (fw_xhoi_Ecfuco*)	taagca ctcgag gtttaactttaagaaggagatatacc ATGGCTAACA GAATGCTGGT GA
	223 (rv_Ecfuco_xbai)	tgctta TCTAGA TTACCAGGCGGTATGGTAAAGC
	224 (fw_xhoi_Ecfuco)	taagca ctcgag gtttaactttaagaaggagatatacc atgGCTAACA GAATGATTCT GA
	226 (rv_ gox0313_xbai)	tgctta TCTAGA TTAGGACCGGAAGTCGA
	258 (Rv_ecmdh5q_bamhi)	tgctta GGATCC TTACTTATTAACGAACTCTTCGC
	284 (pext20_MCSpos1_fw)	TTCGAGCTCGGTACCC
	303 (Swai_tadH_fw)	taagca ATTTAAAT Gtttaactttaagaaggagatatacc ATGTCTACCGATAGTTTACAACAG
	304 (Tadh_xbaI_rv)	tgctta TCTAGA TTATGCCGGAACCGGTG
	305 (SacI_ecmdh5q_fw)	taagca GAGCTC Gtttaactttaagaaggagatatacc ATGAAAGTCGCAGTCCTC
	313 (KpnI_gox0313_fw)	taagca GGTACC gtttaactttaagaaggagatatacc ATGGCTGATACAATGCTC
	314 (Gox0313_bamhi_rv)	tgctta GGATCC TTAGGACCGGAAGTCGAG
	315 (fw_xhoi_rbs+gox0313)	taagca ctcgag gtttaactttaagaaggagatatacc ATGGCTGATACAATGCTC
	326 (bamhi_fsaA**_fw)	taagca GGATCC Gtttaactttaagaaggagatatacc ATGGAACTGTATCTGGATAC TTCAG
	327 (Rv_Ecfsa_xbai)	tgctta TCTAGA TTAAATCGACGTTCTGCCAAAC
	328 (fsaA**_swai_rv)	tgctta ATTTAAAT TTAAATCGACGTTCTGCCAAAC
	397 (Ecori_dntk_fw)	taagca gaattc gtttaactttaagaaggagatatacc ATGAGCTGGCTTATCATCGCC
	398 (Xbai_dntk_rv)	tgctta TCTAGA TCAGGCTGACGGCGC
	399 (xbai_pdxA2_fw)	taagca TCTAGA gtttaactttaagaaggagatatacc ATGAGCGACTACCTCCCCGTCAT
	400 (bamhi_pdxA2_rv)	tgctta GGATCC TCAGGCGCGGCGCGT
	438 (xbai_Tt-thte1497opt_fw)	taagca TCTAGA gtttaactttaagaaggagatatacc ATGCGCAAACTGCTTGGCAG
	439 (Tt-thte1497opt_sali_rv)	tgctta gtcgaC TTAGAACCCCAGTCCTTTGGTTTTCG
	454 (bamhi_kdgt_fw)	taagca ggatcc gtttaactttaagaaggagatatacc ATGCAGATTTCTATCAAACGCGCCA
	455 (hindiii_kdgt_rv)	tgctta Aagctt TCATGCGGCGGTCCTCA
	551 (bamhi_acav1654_fw)	taagca GGATCC Gtttaactttaagaaggagatatacc ATGTCGACTGATGCACTGGC
	552 (Rv_acav1654_xbai)	tgctta Tctaga TCACATCACCGCGCCGAG
	553 (bamhi_hh-e2k99_fw)	taagca GGATCC Gtttaactttaagaaggagatatacc ATGAAAGCCAACTCTCCCG
	554 (Rv_hh-e2k99_xbai)	tgctta Tctaga TCAGGTGTAGACGCCGATG
	600 (xbai_Tt-thte1497opt-1_fw)	taagca TCTAGA gtttaactttaagaaggagatatacc ATGGAACCGAGTCAGAATCCGAG
	874 (bamHI_tadH_fw)	aagca GGATCC Gtttaactttaagaaggagatatacc ATGTCTACCGATAGTTTACAACAG
	Deletion-verification primers
	220 (KO_fsaA_ver_fw)	GGTCGAGTAG CGCTGAATAT
	221 (KO_fsaA_ver_rv)	TGCTGGCAGGTTATGGC
	590 (aspC_locus_f)	GACACCGTTGCTGTGGGTAT
	591 (aspC_locus_r)	GCATAATCCCTTCCTGCAAGAC
	594 (llDd_locus_f)	TGTATCTGGTGCCACCGGTT
	595 (llDd_locus_r)	ATATGCAGACGAAAGCCGGT
	747 (KO_fsaB_veri_fw)	CAGCGGCTTCAGGTATTC
	748 (KO_fsaB_veri_rv)	CATGCACGAAGAATTCCG
	2040 (verif-KO-Ec.gcl-fw)	Cttcatcaagactgacagaagatcg
	2041 (verif-KO-Ec.gcl-rv	ggtaaattgtgcagcgtatgttcg
	2061 (verif-KO-Ec.glcD-fw)	Cgatgacaacgaacatcc
	2062 (verif-KO-Ec.glcD-rv)	Caaaacacgcacatcacg
	872 (locus_fucO_fw)	ACAACATCATGGGCTTATCG
	547 (Amp_fucOP_EGEvo-fw)	CGGGAATCGGACCAAAAAGC
	a. Restriction sites are underlined, codon start / stop sequences are in bold and RBS sequences in italic.
