# Supplementary material for: Construction of a synthetic metabolic pathway for biosynthesis of 2,4-dihydroxybutyric acid from ethylene glycol
Source: Nat Commun. 2023 Apr 6;14:1931. doi: 10.1038/s41467-023-37558-x (PMC10079672; doi:10.1038/s41467-023-37558-x)
Supplement: Supplementary file 7 — Source Data [file 41467_2023_37558_MOESM7_ESM.xlsx]

## Sheet: Figure 2-a
	Figure 2-a	tobias
		D-arabinose (NAD)			D-arabinose (NADP)			D-threose (NAD)			D-threose (NADP)
		replica 1	replica 2		replica 1	replica 2		replica 1	replica 2		replica 1	replica 2
	Sc.Ara1	0.027838	0.0199024		0.64701	0.392576		0	0		0.0261271	0.0155936
	Sc.Ara2	0	0		0.0899943	0.156282		0	0		0	0
	Pl.LgdA	0	0		0	0		0	0		0	0
	Pc.TadH	4.78642	4.50619		0.708721	1.01495		0.762911	0.735152		0	0
	Bm.Fdh	0.0411556	0.0610238		0	0		0.0608077	0.0530877		0	0
	Ps.Fdh	0	0		1.02169	0.62164		0	0		0	0
	Ss.Adh4	0	0		0	0.105413		0	0		0	0

## Sheet: Figure 2-b
	Figure 2-b
		natural substrate			D-threonate
		replica 1	replica 2		replica 1	replica 2
	Ec.IlvD	0.651	1.104		0	0
	Ss.IlvD	0.01	0.005		0	0
	Xc.FucD	4.788	3.279		0	0
	Pp.FucD	0	0		0	0
	Bj.TarD	4.203	5.152		0	0
	Aa.AraD	0.345	0.264		0.125	0.243
	Hh.AraD	0.616	0.553		0.316	0.286
	Ec.UxaA	0.103	0.033		0	0

## Sheet: Figure 3-a
	Figure 3-a
	after 24 h
		5 mM added GA
		replica 1	replica 2
	DHB (mM)	0.300696	0.71472
	D-threonate/lactone (mM)	0	0
	D-threose	0.248106	0.304123
	glycolate	0	0
	EG	0.367164	0.402348
		10 mM added GA
		replica 1	replica 2
	DHB (mM)	1.10409	0.911815
	D-threonate/lactone (mM)	0	0
	D-threose	0.912798	1.10089
	glycolate	0	0
	EG	0.548852	0.536086
		20 mM added GA
		replica 1	replica 2
	DHB (mM)	0.240337	0.337715
	D-threonate/lactone (mM)	1.07862	1.03074
	D-threose	2.32366	1.31201
	glycolate	0	0
	EG	0.32475	0.375368
		50 mM added GA
		replica 1	replica 2
	DHB (mM)	0.211264	0.0617022
	D-threonate/lactone (mM)	1.32935	1.21923
	D-threose	7.78824	6.91166
	glycolate	0	0
	EG	0.351268	0.357548

## Sheet: Figure 3-b
	Figure 3-b
	after 24 h
		TW354
		replica 1	replica 2
	DHB (mM)	1.10409	0.911815
	D-threonate/lactone (mM)	0	0
	D-threose	0.912798	1.10089
	glycolate	0	0
	EG	0.548852	0.536086
		TW1356
		replica 1	replica 2
	DHB (mM)	1.558	1.74367
	D-threonate/lactone (mM)	0.441334	0.442723
	D-threose	0.224862	0.36606
	glycolate	0.109401	0
	EG	0.515502	0.505195
		TW1354
		replica 1	replica 2
	DHB (mM)	1.36268	1.28195
	D-threonate/lactone (mM)	0.341247	0.378205
	D-threose	0.0938766	0.163551
	glycolate	0.116632	0
	EG	0.576418	0.583402
		TW1446
		replica 1	replica 2
	DHB (mM)	1.47787	1.70257
	D-threonate/lactone (mM)	0.143097	0.0210181
	D-threose	0.256132	0.234779
	glycolate	0.102513	0.0817222
	EG	0.547132	0.482739
		TW1447
		replica 1	replica 2
	DHB (mM)	1.3904	1.68267
	D-threonate/lactone (mM)	0.0231652	0.0220904
	D-threose	0.219784	0.226346
	glycolate	0.0883209	0.0857995
	EG	0.482209	0.484696

## Sheet: Figure 3-c
	Figure 3-c
	labelling after 1 h exposure
		glucose-6P		fructose-6P		GAP+DHAP		PEP		pyruvate		malate		succinate		pentose-5P		sedoheptulose-7P		KDO		glutamate		aspartate		threonine		isoleucine		leucine		valine		phenylalanine		tryptophan		tyrosine
		replica 1	replica 2	replica 1	replica 2	replica 1	replica 2	replica 1	replica 2	replica 1	replica 2	replica 1	replica 2	replica 1	replica 2	replica 1	replica 2	replica 1	replica 2	replica 1	replica 2	replica 1	replica 2	replica 1	replica 2	replica 1	replica 2	replica 1	replica 2	replica 1	replica 2	replica 1	replica 2	replica 1	replica 2	replica 1	replica 2	replica 1	replica 2
	M+0	1	1	0.817961	0.843009	1	0.996844	0.997252	1	0.974145	0.984264	0.998327	0.997161	1	1	0.594022	0.613979	0.436905	0.44072	0.0203941	0.0173413	0.999315	0.996901	1	1	0.949921	0.909584	1	1	1	1	1	1	1	1	1	1	0.999328	0.998541
	M+1	0	0	0	0	0	0	0	0	0.0190798	0.0132821	0	0	0	0	0	0	0	0	0	0	0	0.00309852	0	0	0	0	0	0	0	0	0	0	0	0	0	0	0	0
	M+2	0	0	0.182039	0.156991	0	0.00315561	0.00274827	0	0	0	0.00164994	0.0026645	0	0	0.405978	0.384896	0.177769	0.184471	0.979606	0.982659	0.000684621	0	0	0	0	0	0	0	0	0	0	0	0	0	0	0	0	0
	M+3	0	0	0	0	0	0	0	0	0.00677502	0.00245356	0	0	0	0	0	0	0	0	0	0	0	0	0	0	0	0	0	0	0	0	0	0	0	0	0	0	0	0
	M+4	0	0	0	0							2.34833e-05	0.000174192			0	0	0.385326	0.374809	0	0	0	0	0	0	0.0500793	0.0904156	0	0	0	0	0	0	0	0	0	0	0	0
	M+5	0	0	0	0											0	0.00112532	0	0	0	0	0	0					0	0	0	0	0	0	0	0	0	0	0	0
	M+6	0	0	0	0													0	0	0	0							0	0	0	0			0	0	0	0	0	0
	M+7																	0	0	0	0													0	0	0	0	0	0
	M+8																			0	0													0	0	0	0	0.000671526	0.00145887
	M+9																																	0	0	0	0	0	0
	M+10																																			0	0
	M+11																																			0	0

## Sheet: Figure 4-a
	Figure 4-a
		replica 1					replica 2
	time relative to IPTG addition	OD_600	glucose	acetate		time relative to IPTG addition	OD_600	glucose	acetate
	(h)	(arb. units)	(mM)	(mM)		(h)	(arb. units)	(mM)	(mM)
	-14.7	0.0475	218.7	0.056		-14.7	0.0475	220.768	0.064
	0	16.9	103.86	29.488		0	20.2	76.048	28.56
	1.33333	25.5	148.608	30.868		1.33333	29.8	117.508	32.352
	1.5	25.7	146.74	31.576		1.5	29.8	115.972	30.924
	3.41667	28.3	102.348	32.856		3.41667	33.5	60.176	34.536
	3.5	28.6	98.844	31.528		3.5	32.5	59.432	34.04
	5.41667	31.5	56.9672	38.5632		5.41667	42.3	3.072	42.176
	5.5	31.3	56.904	38.44		5.5	39	2.316	42.3
	7.41667	34.5	17.548	44.84		7.41667	39.5	8.472	47.088
	7.5	35.5	16.56	44.132		7.5	40.3	8.112	45.108
	8.75	36	41.576	43.864		8.75	41.1	0	41.44
	9.41667	36.4	27.032	45.324		9.41667	41.3	24.808	42.852
	9.5	36.9	26.244	44.584		9.5	44.3	24.328	41.476
	10.9167	38.7	0.416	46.776		10.9167	40.9	38.448	44.692
	11	36.5	0	45.548		11	40.5	37.848	43.764
	12.1667	38.5	27.508	46.22		12.1667	41.2	14.364	47.928
	12.25	39.2	27.768	45.572		12.25	41.1	13.916	47.724
	13.4167	38.3	8.476	47.772		13.4167	41.8	31.776	51.392
	13.5	36.2	8.052	47.568		13.5	40.6	31.896	50.86
	25.5	37.2	0.94	32.152		25.5	41.8	0	37.756

## Sheet: Figure 4-b
	Figure 4-b
	replica 1					replica 2
	time relative to IPTG addition	cumulated GA feed	GA measured			time relative to IPTG addition	cumulated GA feed	GA measured
	(h)	(mM)	(mM)			(h)	(mM)	(mM)
	-14.7	0	0			-14.7	0	0
	0	0	0			0	0	0
	1.33333	0	0			1.33333	0	0
	1.5	9.65251	3.2			1.5	9.65251	2.952
	3.41667	9.65251	#VALUE!			3.41667	9.65251	0
	3.5	19.3237	3.704			3.5	19.3237	2.712
	5.41667	19.3237				5.41667	19.3237	0
	5.5	29.0136	3.476			5.5	28.8294	2.456
	7.41667	29.0136	0.012			7.41667	28.8294	0
	7.5	38.7223	3.28			7.5	38.1752	4.708
	8.75	38.7223	#VALUE!			8.75	38.1752	0
	9.41667	38.7223	#VALUE!			9.41667	38.1752	0
	9.5	48.3193	#VALUE!			9.5	47.5914	5.392
	10.9167	48.3193	#VALUE!			10.9167	47.5914	0
	11	57.9347	3.612			11	56.8506	6.02
	12.1667	57.9347	#VALUE!			12.1667	56.8506	0
	12.25	67.3865	4.52			12.25	65.9581	7.032
	13.4167	67.3865	#VALUE!			13.4167	65.9581	0
	13.5	76.8562	4.724			13.5	75.0822	5.92
	25.5	76.8562	#VALUE!			25.5	75.0822	0

## Sheet: Figure 4-c
	Figure 4-c
	replica 1					replica 2
	time relative to IPTG addition	EG	DHB			time relative to IPTG addition	EG	DHB
	(h)	(mM)	(mM)			(h)	(mM)	(mM)
	-14.7	0	0			-14.7	0	0
	0	0	0			0	0	0
	1.33333	0	0			1.33333	0	0
	1.5	0	0			1.5	0.024	0
	3.41667	0.064	0.971019			3.41667	0.056	0.693746
	3.5	0.292	0.925035			3.5	0.44	0.76186
	5.41667	0.5	2.15538			5.41667	0.384	1.69567
	5.5	0.648	2.15105			5.5	0.656	1.79534
	7.41667	0.776	3.55964			7.41667	0.708	2.99265
	7.5	0.984	3.54085			7.5	0.828	3.11463
	8.75	1.024	4.7601			8.75	1.016	4.35155
	9.41667	1.084	5.15193			9.41667	1.028	4.50248
	9.5	1.212	5.3029			9.5	1.228	4.44246
	10.9167	1.388	6.32337			10.9167	1.328	5.39645
	11	1.544	6.6309			11	1.512	5.29981
	12.1667	1.712	6.9168			12.1667	1.708	6.04417
	12.25	1.868	6.86729			12.25	1.88	6.08699
	13.4167	2.144	7.48633			13.4167	2.156	6.63847
	13.5	2.296	7.37749			13.5	2.428	6.95098
	25.5	3.128	8.40091			25.5	3.064	7.90777

## Sheet: Figure 4-d
	Figure 4-d
	replica 1					replica 2
	time relative to IPTG addition	D-threonate	D-threose	D-threonolactone		time relative to IPTG addition	D-threonate	D-threose	D-threonolactone
	(h)	(mM)	(mM)	(mM)		(h)	(mM)	(mM)	(mM)
	-14.7	0	0	0		-14.7	0	0	0
	0	0	0	0		0	0	0	0
	1.33333	0	0	0		1.33333	0	0	0
	1.5	0.356189	1.72	0.709842		1.5	0.519471	2.16	0.152654
	3.41667	0	0.484	1.23068		3.41667	0.0985273	0.424	0.111847
	3.5	0.41916	1.676	1.07684		3.5	0.563895	2.376	0.509074
	5.41667	0	0.6868	0.538917		5.41667	0.260856	1.212	0
	5.5	0.949495	2.036	0.516925		5.5	1.03179	3.288	0
	7.41667	0	1.052	0.777036		7.41667	0	2.988	1.26529
	7.5	0.392591	2.416	1.34266		7.5	0.890677	4.356	0.768857
	8.75	0.191699	1.532	1.95118		8.75	1.71729	3.58	0
	9.41667	0.049257	1.972	0.715352		9.41667	0.183143	3.928	0.690978
	9.5	0.507642	2.9	1.14707		9.5	0.720644	5.288	0.797623
	10.9167	1.87063	3.396	0.379438		10.9167	1.79358	4.948	1.49424
	11	2.39492	4.36	0.57831		11	2.41355	5.972	1.69495
	12.1667	4.19491	4.444	1.02387		12.1667	4.94603	5.704	0.943962
	12.25	4.67338	5.208	1.21052		12.25	5.43522	6.688	1.13317
	13.4167	7.17432	5.216	0.734071		13.4167	7.76514	6.396	1.3051
	13.5	7.60179	5.976	0.978288		13.5	7.87852	6.98	1.52983
	25.5	7.19374	4.584	1.55729		25.5	8.98721	6.18	1.70122

## Sheet: Figure 4-e
	Figure 4-e
	compound	fraction
	threose	0.144315
	threonate	0.216858
	DHB	0.218024
	EG	0.0413869
	lactone	0.0436375
	unknown	0.335779

[truncated: 6 more sheets: Figure 5-a, Figure 5-b, Figure 5-c, Figure 5-d, Supplementary Figure 9, Supplementary Figure 10]
